# Supplementary material for: Modified suture-assisted canaloplasty in Asians with primary open-angle glaucoma: a prospective study with 12-month follow-up
Source: BMC Ophthalmol. 2022 May 4;22:202. doi: 10.1186/s12886-022-02424-9 (PMC9066751; doi:10.1186/s12886-022-02424-9)
Supplement: Supplementary file 1 — Additional file 1. Original data. [file 12886_2022_2424_MOESM1_ESM.zip]

Archive with 1 entries (1 files):
- Additional file 1_original data.xlsx
