# Supplementary material for: Modified suture-assisted canaloplasty in Asians with primary open-angle glaucoma: a prospective study with 12-month follow-up
Source: BMC Ophthalmol. 2022 May 4;22:202. doi: 10.1186/s12886-022-02424-9 (PMC9066751; doi:10.1186/s12886-022-02424-9)
Supplement: Supplementary file 1 — Additional file 1. Original data. [file 12886_2022_2424_MOESM1_ESM.zip › Additional file 1_original data.xlsx]

## Sheet: Sheet1
name	gender	age	eye	number of preoperative medications	BCVA	logMar	c/d	SE	MD	MD 12months	Preoperative IOP	1 day	1 week	1 month	3 months	6 months	9 months	12 months	18 months	number of postoperative medications	time to use anti-glaucoma medication
1	M	47	R	2	0.15	0.823909	0.8	0	-13.23	-13.03	22	7	20	13	13	13	13	15	13	1	1
2	M	35	R	4	0.1	1	0.9	200	-17.54	-17.03	32	13	13	18	18	18	18	18	18	2	1
3	M	35	L	4	0.8	0.09691	0.6	200	-4.34	-4.02	25	18	10	20	14	14	14	14	18	2	0.5
4	F	48	L	3	0.6	0.221849	0.6	250	-27.1	-27.17	23	10	16	20	16	16	16	16	14	2	1
5	M	37	R	4	0.02	1.69897	0.9	400	-17.41	-17.39	23	13	16	16	12	13	13	13	17	0	/
6	F	40	R	3	0.8	0.09691	0.8	500	-12.93	-12.97	28	6	12	12	12	12	13	13	14	0	/
7	M	49	R	3	0.5	0.30103	1	0	-20.12	-20.22	23	9	10	15	15	15	15	15	15	0	/
8	M	34	R	3	0.8	0.09691	0.9	1100	-12.69	-12.69	24	8	13	18	16	16	16	16	18	1	12
9	M	60	R	4	1	0	0.9	100	-17.3	-17.44	22	19	20	16	16	16	16	16	17	1	1
10	F	70	R	3	0.15	0.823909	0.9	400	-17.25	-17.27	23	21	12	14	14	14	15	15	15	0	/
11	M	64	R	3	1	0	0.9	0	-23.12	-23.12	23	10	12	13	13	13	14	14	12	1	20
12	M	45	L	3	0.3	0.522879	0.6	700	-14.79	-14.79	22	13	20	15	17	19	20	19	18	2	0.5
13	M	36	R	3	0.02	1.69897	1	1500	-19.89	-19.92	26	10	13	13	13	13	13	13	10	2	0.5
14	M	60	L	4	0.1	1	0.9	100	-29.02	-29.02	23	10	11	11	11	11	12	12	13	0	/
15	M	37	L	4	0.8	0.09691	0.9	400	-22.16	-22.21	23	20	13	13	13	13	13	13	17	0	/
16	M	58	R	4	0.5	0.30103	0.9	0	-24.34	-24.34	22	9	10	11	12	13	13	13	14	0	/
17	M	49	L	4	0.5	0.30103	0.9	100	-29.13	-29.23	23	16	15	15	13	13	14	13	13	0	/
18	M	64	L	3	0.4	0.39794	0.9	0	-25.57	-28.37	23	9	12	12	12	10	10	11		1	20
19	M	49	R	4	0.5	0.30103	0.8	100	-17.76	-17.81	29	9	8	13	13	13	14	14		0	/
20	M	45	R	3	1	0	0.8	550	-9.88	-9.889	27	9	20	14	14	10	12	12		0	/
21	M	37	L	3	LP	2.6	1	1500			24	13	13	13	13	13	11	11		2	0.5
22	M	47	L	2	1	0	1	600	-12.71	-17.77	23	7	7	12	11	11	11	11		0	/
23	M	58	L	4	0.5	0.30103	0.9	0	-16.31	-16.31	24	7	10	13	13	13	13	13		0	/
24	M	67	L	3	1	0	0.9	450	-22.16	-22.89	23	11	16	20	20	20	20	20		2	1
25	M	38	R	3	LP	2.6	1	500			48	10	13	13	13	16	16	17		0	/
26	M	40	R	3	0.1	1	0.9	450	-2.42	-2.31	22	12	14	11	12	13	12	12		0	/
27	M	36	L	3	1	0	0.6	0	-12.71	-11.47	43	10	15	20	18	21	19	19		0	/
28	M	47	R	2	1.2	-0.0791812	1	600	-20.28	-20.3	22	7	7	8	8	9	9	9		0	/
29	M	51	R	3	0.4	0.39794	0.8	800	-12.97	-13.02	23	11	11	11	11	11	12	13		1	2
30	M	41	L	4	0.6	0.221849	0.9	0	-13.06	-13.15	48	19	35	35	35					3	0.25
31	M	35	L	3	0.4	0.39794	0.9	850	-17.33	-17.3	23	17	19	16	14	16	16	16		1	0.25
32	M	41	R	3	0.6	0.221849	0.8	450	-6.41	-6.24	33	10	13	16	15	14	14	14		0	/
33	M	55	L	3	0.2	0.69897	0.6	0	-19.73	-19.72	22	19	13	13	15	16	16	18		0	/
34	M	52	L	3	0.06	1.22185	1	1800	-3.05	-2.26	23	15	16	17	19	20	20	20		0	/
35	M	55	R	3	0.25	0.60206	0.7	0	-19.73	-19.81	24	9	14	15	17	15	15	15		0	/
36	M	52	R	3	0.01	2	1	1800	-6.5	-6.51	32	8	10	11	12	13	13	13		0	/
